# Supplementary material for: Lower Levels of Vitamin D Are Associated with an Increase in Insulin Resistance in Obese Brazilian Women
Source: Nutrients. 2021 Aug 27;13(9):2979. doi: 10.3390/nu13092979 (PMC8471993; doi:10.3390/nu13092979)
Supplement: Supplementary file 1 [file nutrients-13-02979-s001.zip]

Archive with 1 entries (1 files):
- nutrients-1327582-supplementary.pdf
